# Supplementary material for: Strongly deleterious mutations influence reproductive output and longevity in an endangered population
Source: Nat Commun. 2024 Sep 27;15:8378. doi: 10.1038/s41467-024-52741-4 (PMC11436772; doi:10.1038/s41467-024-52741-4)
Supplement: Supplementary file 4 — Source data file [file 41467_2024_52741_MOESM4_ESM.xlsx]

## Sheet: fig 1a
Figure 1a
		LoF hom	LRS	Ancestry	Pop	Sex	Phase
	Data 1	0.00674357109040311	7	native	Helagsfjällen	f	high
	Data 2	0.00644404709379282	26	native	Helagsfjällen	m	low
	Data 3	0.00642247246627893	5	native	Helagsfjällen	f	high
	Data 4	0.005995334276148	20	native	Helagsfjällen	f	high
	Data 5	0.00637578311249099	17	hybrid	Helagsfjällen	f	high
	Data 6	0.00623857033727633	5	hybrid	Helagsfjällen	m	low
	Data 7	0.0066042927903137	6	hybrid	Helagsfjällen	m	low
	Data 8	0.00658070047385678	11	hybrid	Helagsfjällen	m	high
	Data 9	0.00659737705667799	7	hybrid	Helagsfjällen	m	high
	Data 10	0.00656346606376598	0	native	Helagsfjällen	f	high
	Data 11	0.00651330855360821	0	hybrid	Helagsfjällen	m	low
	Data 12	0.00686009767308245	0	native	Helagsfjällen	f	low
	Data 13	0.00662480160099372	5	hybrid	Helagsfjällen	m	high
	Data 14	0.00684118278961949	2	hybrid	Helagsfjällen	m	high
	Data 15	0.0066925369776728	6	hybrid	Vindelfjällen-Arjeplogsfjällen	f	low
	Data 16	0.00656307088567627	2	native	Vindelfjällen-Arjeplogsfjällen	f	low
	Data 17	0.00669787863175108	4	hybrid	Vindelfjällen-Arjeplogsfjällen	f	high
	Data 18	0.00649552568842207	1	hybrid	Vindelfjällen-Arjeplogsfjällen	f	high

## Sheet: fig 1b
Figure 1b
		LoF hom	Age	Ancestry	Pop	Sex	Phase
	Data 1	0.00674357109040311	3	native	Helagsfjällen	f	high
	Data 2	0.00644404709379282	3	native	Helagsfjällen	m	low
	Data 3	0.00642247246627893	4	native	Helagsfjällen	f	high
	Data 4	0.005995334276148	9	native	Helagsfjällen	f	high
	Data 5	0.00637578311249099	5	hybrid	Helagsfjällen	f	high
	Data 6	0.00623857033727633	2	hybrid	Helagsfjällen	m	low
	Data 7	0.0066042927903137	7	hybrid	Helagsfjällen	m	low
	Data 8	0.00658070047385678	2	hybrid	Helagsfjällen	m	high
	Data 9	0.00659737705667799	3	hybrid	Helagsfjällen	m	high
	Data 10	0.00656346606376598	1	native	Helagsfjällen	f	high
	Data 11	0.00651330855360821	1	hybrid	Helagsfjällen	m	low
	Data 12	0.00686009767308245	1	native	Helagsfjällen	f	low
	Data 13	0.00662480160099372	2	hybrid	Helagsfjällen	m	high
	Data 14	0.00684118278961949	2	hybrid	Helagsfjällen	m	high
	Data 15	0.0063499802651436	6	native	Vindelfjällen-Arjeplogsfjällen	m	low
	Data 16	0.00610183849320327	3	native	Vindelfjällen-Arjeplogsfjällen	m	low
	Data 17	0.00600731535983335	6	native	Vindelfjällen-Arjeplogsfjällen	f	low
	Data 18	0.0066925369776728	2	hybrid	Vindelfjällen-Arjeplogsfjällen	f	low
	Data 19	0.00656307088567627	2	native	Vindelfjällen-Arjeplogsfjällen	f	low
	Data 20	0.00669787863175108	2	hybrid	Vindelfjällen-Arjeplogsfjällen	f	high
	Data 21	0.00649552568842207	2	hybrid	Vindelfjällen-Arjeplogsfjällen	f	high

## Sheet: fig 1c
Figure 1c
		LoF hom	Litter size	Ancestry	Pop	Sex	Phase
	Data 1	0.00674357109040311	7	native	Helagsfjällen	f	high
	Data 2	0.00644404709379282	8.67	native	Helagsfjällen	m	low
	Data 3	0.00642247246627893	2.5	native	Helagsfjällen	f	high
	Data 4	0.005995334276148	6.67	native	Helagsfjällen	f	high
	Data 5	0.00637578311249099	5.67	hybrid	Helagsfjällen	f	high
	Data 6	0.00623857033727633	5	hybrid	Helagsfjällen	m	low
	Data 7	0.0066042927903137	3	hybrid	Helagsfjällen	m	low
	Data 8	0.00658070047385678	5.5	hybrid	Helagsfjällen	m	high
	Data 9	0.00659737705667799	3.5	hybrid	Helagsfjällen	m	high
	Data 10	0.00656346606376598	0	native	Helagsfjällen	f	high
	Data 11	0.00651330855360821	0	hybrid	Helagsfjällen	m	low
	Data 12	0.00686009767308245	0	native	Helagsfjällen	f	low
	Data 13	0.00662480160099372	5	hybrid	Helagsfjällen	m	high
	Data 14	0.00684118278961949	2	hybrid	Helagsfjällen	m	high
	Data 15	0.0066925369776728	6	hybrid	Vindelfjällen-Arjeplogsfjällen	f	low
	Data 16	0.00656307088567627	2	native	Vindelfjällen-Arjeplogsfjällen	f	low
	Data 17	0.00669787863175108	4	hybrid	Vindelfjällen-Arjeplogsfjällen	f	high
	Data 18	0.00649552568842207	1	hybrid	Vindelfjällen-Arjeplogsfjällen	f	high

## Sheet: fig 1d
Figure 1d
		LoF hom	Survival	Ancestry	Pop	Sex	Phase
	Data 1	0.00674357109040311	1	native	Helagsfjällen	f	high
	Data 2	0.00644404709379282	1	native	Helagsfjällen	m	low
	Data 3	0.00668965517241379	0	native	Helagsfjällen	f	low
	Data 4	0.00626159832385513	0	native	Helagsfjällen	m	high
	Data 5	0.0062111031216682	0	native	Helagsfjällen	f	high
	Data 6	0.00642247246627893	1	native	Helagsfjällen	f	high
	Data 7	0.00665915244795108	0	native	Helagsfjällen	m	high
	Data 8	0.00687190448282598	0	native	Helagsfjällen	f	high
	Data 9	0.005995334276148	1	native	Helagsfjällen	f	high
	Data 10	0.00670561755822225	0	native	Helagsfjällen	m	high
	Data 11	0.00637578311249099	1	hybrid	Helagsfjällen	f	high
	Data 12	0.00623857033727633	1	hybrid	Helagsfjällen	m	low
	Data 13	0.006712402015996	0	hybrid	Helagsfjällen	f	low
	Data 14	0.00650126044845429	0	hybrid	Helagsfjällen	f	low
	Data 15	0.0066042927903137	1	hybrid	Helagsfjällen	m	low
	Data 16	0.00690380773368325	0	hybrid	Helagsfjällen	m	low
	Data 17	0.00658070047385678	1	hybrid	Helagsfjällen	m	high
	Data 18	0.00659737705667799	1	hybrid	Helagsfjällen	m	high
	Data 19	0.00721833076101152	0	native	Helagsfjällen	f	high
	Data 20	0.00657970546887603	0	hybrid	Helagsfjällen	m	high
	Data 21	0.00685745950750973	0	hybrid	Helagsfjällen	m	high
	Data 22	0.00656346606376598	1	native	Helagsfjällen	f	high
	Data 23	0.00651330855360821	1	hybrid	Helagsfjällen	m	low
	Data 24	0.00686009767308245	1	native	Helagsfjällen	f	low
	Data 25	0.00675968850624586	0	hybrid	Helagsfjällen	f	low
	Data 26	0.0065679957421269	0	hybrid	Helagsfjällen	m	low
	Data 27	0.00662480160099372	1	hybrid	Helagsfjällen	m	high
	Data 28	0.00684118278961949	1	hybrid	Helagsfjällen	m	high
	Data 29	0.0063499802651436	1	native	Vindelfjällen-Arjeplogsfjällen	m	low
	Data 30	0.00610183849320327	1	native	Vindelfjällen-Arjeplogsfjällen	m	low
	Data 31	0.00600731535983335	1	native	Vindelfjällen-Arjeplogsfjällen	f	low
	Data 32	0.0066925369776728	1	hybrid	Vindelfjällen-Arjeplogsfjällen	f	low
	Data 33	0.00656307088567627	1	native	Vindelfjällen-Arjeplogsfjällen	f	low
	Data 34	0.00669787863175108	1	hybrid	Vindelfjällen-Arjeplogsfjällen	f	high
	Data 35	0.00649552568842207	1	hybrid	Vindelfjällen-Arjeplogsfjällen	f	high

## Sheet: fig 1e
Figure 1e
		Missense hom	LRS	Ancestry	Pop	Sex	Phase
	Data 1	0.236902576182723	7	native	Helagsfjällen	f	high
	Data 2	0.229454520121682	26	native	Helagsfjällen	m	low
	Data 3	0.237520108897414	5	native	Helagsfjällen	f	high
	Data 4	0.224643724843166	20	native	Helagsfjällen	f	high
	Data 5	0.218961024560625	17	hybrid	Helagsfjällen	f	high
	Data 6	0.220456492048427	5	hybrid	Helagsfjällen	m	low
	Data 7	0.222490537216538	6	hybrid	Helagsfjällen	m	low
	Data 8	0.231251375806657	11	hybrid	Helagsfjällen	m	high
	Data 9	0.223887764552533	7	hybrid	Helagsfjällen	m	high
	Data 10	0.229548285885664	0	native	Helagsfjällen	f	high
	Data 11	0.226205134696602	0	hybrid	Helagsfjällen	m	low
	Data 12	0.239643780522838	0	native	Helagsfjällen	f	low
	Data 13	0.22993582223449	5	hybrid	Helagsfjällen	m	high
	Data 14	0.230463051959066	2	hybrid	Helagsfjällen	m	high
	Data 15	0.226950115291603	6	hybrid	Vindelfjällen-Arjeplogsfjällen	f	low
	Data 16	0.226549989850921	2	native	Vindelfjällen-Arjeplogsfjällen	f	low
	Data 17	0.225790192872023	4	hybrid	Vindelfjällen-Arjeplogsfjällen	f	high
	Data 18	0.22584620345737	1	hybrid	Vindelfjällen-Arjeplogsfjällen	f	high

## Sheet: fig 1f
Figure 1f
		Missense hom	Age	Ancestry	Pop	Sex	Phase
	Data 1	0.236902576182723	3	native	Helagsfjällen	f	high
	Data 2	0.229454520121682	3	native	Helagsfjällen	m	low
	Data 3	0.237520108897414	4	native	Helagsfjällen	f	high
	Data 4	0.224643724843166	9	native	Helagsfjällen	f	high
	Data 5	0.218961024560625	5	hybrid	Helagsfjällen	f	high
	Data 6	0.220456492048427	2	hybrid	Helagsfjällen	m	low
	Data 7	0.222490537216538	7	hybrid	Helagsfjällen	m	low
	Data 8	0.231251375806657	2	hybrid	Helagsfjällen	m	high
	Data 9	0.223887764552533	3	hybrid	Helagsfjällen	m	high
	Data 10	0.229548285885664	1	native	Helagsfjällen	f	high
	Data 11	0.226205134696602	1	hybrid	Helagsfjällen	m	low
	Data 12	0.239643780522838	1	native	Helagsfjällen	f	low
	Data 13	0.22993582223449	2	hybrid	Helagsfjällen	m	high
	Data 14	0.230463051959066	2	hybrid	Helagsfjällen	m	high
	Data 15	0.224176359963781	6	native	Vindelfjällen-Arjeplogsfjällen	m	low
	Data 16	0.223226694550701	3	native	Vindelfjällen-Arjeplogsfjällen	m	low
	Data 17	0.225141099241819	6	native	Vindelfjällen-Arjeplogsfjällen	f	low
	Data 18	0.226950115291603	2	hybrid	Vindelfjällen-Arjeplogsfjällen	f	low
	Data 19	0.226549989850921	2	native	Vindelfjällen-Arjeplogsfjällen	f	low
	Data 20	0.225790192872023	2	hybrid	Vindelfjällen-Arjeplogsfjällen	f	high
	Data 21	0.22584620345737	2	hybrid	Vindelfjällen-Arjeplogsfjällen	f	high

## Sheet: fig 1g
Figure 1g
		Missense hom	Litter size	Ancestry	Pop	Sex	Phase
	Data 1	0.236902576182723	7	native	Helagsfjällen	f	high
	Data 2	0.229454520121682	8.67	native	Helagsfjällen	m	low
	Data 3	0.237520108897414	2.5	native	Helagsfjällen	f	high
	Data 4	0.224643724843166	6.67	native	Helagsfjällen	f	high
	Data 5	0.218961024560625	5.67	hybrid	Helagsfjällen	f	high
	Data 6	0.220456492048427	5	hybrid	Helagsfjällen	m	low
	Data 7	0.222490537216538	3	hybrid	Helagsfjällen	m	low
	Data 8	0.231251375806657	5.5	hybrid	Helagsfjällen	m	high
	Data 9	0.223887764552533	3.5	hybrid	Helagsfjällen	m	high
	Data 10	0.229548285885664	0	native	Helagsfjällen	f	high
	Data 11	0.226205134696602	0	hybrid	Helagsfjällen	m	low
	Data 12	0.239643780522838	0	native	Helagsfjällen	f	low
	Data 13	0.22993582223449	5	hybrid	Helagsfjällen	m	high
	Data 14	0.230463051959066	2	hybrid	Helagsfjällen	m	high
	Data 15	0.226950115291603	6	hybrid	Vindelfjällen-Arjeplogsfjällen	f	low
	Data 16	0.226549989850921	2	native	Vindelfjällen-Arjeplogsfjällen	f	low
	Data 17	0.225790192872023	4	hybrid	Vindelfjällen-Arjeplogsfjällen	f	high
	Data 18	0.22584620345737	1	hybrid	Vindelfjällen-Arjeplogsfjällen	f	high

## Sheet: fig 1h
Figure 1h
		Missense hom	Survival	Ancestry	Pop	Sex	Phase
	Data 1	0.236902576182723	1	native	Helagsfjällen	f	high
	Data 2	0.229454520121682	1	native	Helagsfjällen	m	low
	Data 3	0.233471264367816	0	native	Helagsfjällen	f	low
	Data 4	0.233594732116133	0	native	Helagsfjällen	m	high
	Data 5	0.232166323671617	0	native	Helagsfjällen	f	high
	Data 6	0.237520108897414	1	native	Helagsfjällen	f	high
	Data 7	0.246103618484978	0	native	Helagsfjällen	m	high
	Data 8	0.238597579894508	0	native	Helagsfjällen	f	high
	Data 9	0.224643724843166	1	native	Helagsfjällen	f	high
	Data 10	0.233483772405509	0	native	Helagsfjällen	m	high
	Data 11	0.218961024560625	1	hybrid	Helagsfjällen	f	high
	Data 12	0.220456492048427	1	hybrid	Helagsfjällen	m	low
	Data 13	0.232294617563739	0	hybrid	Helagsfjällen	f	low
	Data 14	0.220268895670249	0	hybrid	Helagsfjällen	f	low
	Data 15	0.222490537216538	1	hybrid	Helagsfjällen	m	low
	Data 16	0.232802544005864	0	hybrid	Helagsfjällen	m	low
	Data 17	0.231251375806657	1	hybrid	Helagsfjällen	m	high
	Data 18	0.223887764552533	1	hybrid	Helagsfjällen	m	high
	Data 19	0.251276267363172	0	native	Helagsfjällen	f	high
	Data 20	0.23107326404093	0	hybrid	Helagsfjällen	m	high
	Data 21	0.240172706387597	0	hybrid	Helagsfjällen	m	high
	Data 22	0.229548285885664	1	native	Helagsfjällen	f	high
	Data 23	0.226205134696602	1	hybrid	Helagsfjällen	m	low
	Data 24	0.239643780522838	1	native	Helagsfjällen	f	low
	Data 25	0.234499531845897	0	hybrid	Helagsfjällen	f	low
	Data 26	0.224500888944251	0	hybrid	Helagsfjällen	m	low
	Data 27	0.22993582223449	1	hybrid	Helagsfjällen	m	high
	Data 28	0.230463051959066	1	hybrid	Helagsfjällen	m	high
	Data 29	0.224176359963781	1	native	Vindelfjällen-Arjeplogsfjällen	m	low
	Data 30	0.223226694550701	1	native	Vindelfjällen-Arjeplogsfjällen	m	low
	Data 31	0.225141099241819	1	native	Vindelfjällen-Arjeplogsfjällen	f	low
	Data 32	0.226950115291603	1	hybrid	Vindelfjällen-Arjeplogsfjällen	f	low
	Data 33	0.226549989850921	1	native	Vindelfjällen-Arjeplogsfjällen	f	low
	Data 34	0.225790192872023	1	hybrid	Vindelfjällen-Arjeplogsfjällen	f	high
	Data 35	0.22584620345737	1	hybrid	Vindelfjällen-Arjeplogsfjällen	f	high

## Sheet: fig 1i
Figure 1i
		Het/kb	LRS	Ancestry	Pop	Sex	Phase
	Data 1	1.54	7	native	Helagsfjällen	f	high
	Data 2	1.64	26	native	Helagsfjällen	m	low
	Data 3	1.52	5	native	Helagsfjällen	f	high
	Data 4	1.65	20	native	Helagsfjällen	f	high
	Data 5	1.87	17	hybrid	Helagsfjällen	f	high
	Data 6	1.81	5	hybrid	Helagsfjällen	m	low
	Data 7	1.84	6	hybrid	Helagsfjällen	m	low
	Data 8	1.69	11	hybrid	Helagsfjällen	m	high
	Data 9	1.81	7	hybrid	Helagsfjällen	m	high
	Data 10	1.67	0	native	Helagsfjällen	f	high
	Data 11	1.8	0	hybrid	Helagsfjällen	m	low
	Data 12	1.41	0	native	Helagsfjällen	f	low
	Data 13	1.76	5	hybrid	Helagsfjällen	m	high
	Data 14	1.7	2	hybrid	Helagsfjällen	m	high
	Data 15	1.75	6	hybrid	Vindelfjällen-Arjeplogsfjällen	f	low
	Data 16	1.78	2	native	Vindelfjällen-Arjeplogsfjällen	f	low
	Data 17	1.8	4	hybrid	Vindelfjällen-Arjeplogsfjällen	f	high
	Data 18	1.87	1	hybrid	Vindelfjällen-Arjeplogsfjällen	f	high

## Sheet: fig 1j
Figure 1j
		Het/kb	Age	Ancestry	Pop	Sex	Phase
	Data 1	1.54	3	native	Helagsfjällen	f	high
	Data 2	1.64	3	native	Helagsfjällen	m	low
	Data 3	1.52	4	native	Helagsfjällen	f	high
	Data 4	1.65	9	native	Helagsfjällen	f	high
	Data 5	1.87	5	hybrid	Helagsfjällen	f	high
	Data 6	1.81	2	hybrid	Helagsfjällen	m	low
	Data 7	1.84	7	hybrid	Helagsfjällen	m	low
	Data 8	1.69	2	hybrid	Helagsfjällen	m	high
	Data 9	1.81	3	hybrid	Helagsfjällen	m	high
	Data 10	1.67	1	native	Helagsfjällen	f	high
	Data 11	1.8	1	hybrid	Helagsfjällen	m	low
	Data 12	1.41	1	native	Helagsfjällen	f	low
	Data 13	1.76	2	hybrid	Helagsfjällen	m	high
	Data 14	1.7	2	hybrid	Helagsfjällen	m	high
	Data 15	1.82	6	native	Vindelfjällen-Arjeplogsfjällen	m	low
	Data 16	1.71	3	native	Vindelfjällen-Arjeplogsfjällen	m	low
	Data 17	1.63	6	native	Vindelfjällen-Arjeplogsfjällen	f	low
	Data 18	1.75	2	hybrid	Vindelfjällen-Arjeplogsfjällen	f	low
	Data 19	1.78	2	native	Vindelfjällen-Arjeplogsfjällen	f	low
	Data 20	1.8	2	hybrid	Vindelfjällen-Arjeplogsfjällen	f	high
	Data 21	1.87	2	hybrid	Vindelfjällen-Arjeplogsfjällen	f	high

[truncated: 11 more sheets: fig 1k, fig 1l, fig 2a, fig 2b, fig 2c, fig s1, fig s2a, fig s2b, fig s2c, fig s3a, fig s3b]
